# Supplementary material for: Sedentary and 21 gastrointestinal disorders: A Mendelian randomization study
Source: Medicine (Baltimore). 2024 Sep 20;103(38):e39813. doi: 10.1097/MD.0000000000039813 (PMC11419558; doi:10.1097/MD.0000000000039813)
Supplement: Supplementary file 1 [file medi-103-e39813-s001.xlsx]

## Sheet: S1
Supplementary Table 1 Watch television time instrumental variable details.
SNP	Effect_allele	Other_allele	EAF	BETA	SE	P	R²	F
rs814197	G	T	0.466816	-0.01068	0.001594	2e-11	5.68193e-05	44.9482
rs7539775	A	G	0.743419	0.009969	0.00182	4.3e-08	3.79126e-05	30.0051
rs71658797	A	T	0.121135	0.015758	0.00244	1.1e-10	5.28698e-05	41.6965
rs57555420	T	C	0.281686	0.010175	0.001772	9.4e-09	4.18957e-05	32.9569
rs75641275	C	A	0.14333	0.015433	0.00227	1e-11	5.84907e-05	46.2389
rs12045585	A	G	0.131234	-0.01506	0.00241	4.1e-10	5.17247e-05	39.0684
rs1324491	A	G	0.130982	0.013413	0.002357	1.3e-08	4.09552e-05	32.3697
rs4847408	C	G	0.649373	-0.0104	0.001663	4.1e-10	4.92155e-05	39.0681
rs749056	G	T	0.304306	-0.01002	0.001732	7.2e-09	4.25095e-05	33.4816
rs4469687	G	A	0.483936	0.008799	0.00159	3.1e-08	3.86693e-05	30.6209
rs872169	G	C	0.205676	0.011346	0.001968	8.2e-09	4.20642e-05	33.2331
rs3754970	C	T	0.502922	0.009702	0.001599	1.3e-09	4.70591e-05	36.8283
rs62145951	C	T	0.263053	-0.01203	0.001804	2.6e-11	5.60662e-05	44.4329
rs4303732	C	T	0.40162	-0.01073	0.001621	3.7e-11	5.53141e-05	43.7795
rs62199883	A	C	0.48612	0.013843	0.00159	3.2e-18	9.5735e-05	75.7684
rs883027	C	G	0.419695	0.009679	0.001613	2e-09	4.56326e-05	36.0163
rs10189857	G	A	0.432324	0.014686	0.001605	5.7e-20	0.000105867	83.7182
rs73946726	A	C	0.02024	0.031959	0.005708	2.2e-08	4.05083e-05	31.3492
rs11680095	T	C	0.592713	-0.00919	0.001634	1.9e-08	4.0773e-05	31.6192
rs2678662	G	T	0.608337	0.011146	0.001632	8.6e-12	5.91983e-05	46.6208
rs2906604	C	T	0.497337	0.010401	0.001586	5.5e-11	5.40909e-05	42.9939
rs68056254	T	G	0.150874	0.013495	0.002225	1.3e-09	4.6664e-05	36.7919
rs13014947	A	G	0.574722	0.010607	0.001624	6.5e-11	5.49999e-05	42.663
rs11714337	A	G	0.430094	-0.00991	0.001611	7.6e-10	4.81783e-05	37.855
rs35797019	G	A	0.392335	-0.00921	0.001628	1.5e-08	4.04839e-05	32.0399
rs9867121	A	C	0.184147	-0.0117	0.00206	1.4e-08	4.11206e-05	32.2395
rs9867437	C	A	0.460371	-0.0103	0.001602	1.3e-10	5.27568e-05	41.3661
rs9834970	C	T	0.497804	-0.00891	0.001587	2e-08	3.96772e-05	31.4909
rs2352984	C	T	0.430943	0.019757	0.001604	7.4e-35	0.000191449	151.703
rs9880023	T	G	0.556427	0.009647	0.001608	2e-09	4.59392e-05	35.994
rs114600294	C	G	0.20804	0.010821	0.001955	3.1e-08	3.85854e-05	30.6253
rs362312	C	T	0.424168	-0.00952	0.001612	3.5e-09	4.43136e-05	34.8926
rs2646351	A	G	0.452916	0.008914	0.001598	2.4e-08	3.9378e-05	31.1015
rs13107325	T	C	0.075099	0.02032	0.003018	1.7e-11	5.73591e-05	45.3266
rs6814554	A	G	0.47436	0.013528	0.001596	2.4e-17	9.12574e-05	71.8226
rs34811474	A	G	0.230691	-0.01316	0.001887	3.1e-12	6.14369e-05	48.5985
rs6850494	C	A	0.386016	0.00966	0.001634	3.4e-09	4.42333e-05	34.938
rs262890	G	A	0.298989	0.013239	0.001738	2.6e-14	7.3474e-05	58.0422
rs249960	G	A	0.182119	-0.0118	0.002066	1.1e-08	4.15089e-05	32.6328
rs114755463	A	G	0.16775	0.013259	0.002148	6.7e-10	4.90864e-05	38.0966
rs2283	G	A	0.339277	-0.00927	0.001676	3.2e-08	3.85236e-05	30.5919
rs996234	A	G	0.516342	-0.01054	0.001648	1.6e-10	5.55086e-05	40.9159
rs4110177	A	G	0.367281	0.009427	0.001657	1.3e-08	4.13051e-05	32.3749
rs9326862	T	A	0.530752	-0.00923	0.001593	6.8e-09	4.24388e-05	33.5954
rs6895658	C	T	0.193239	-0.01298	0.002013	1.1e-10	5.25436e-05	41.5833
rs1826510	A	G	0.828498	-0.01273	0.002264	1.9e-08	4.60787e-05	31.621
rs7708324	G	A	0.377232	-0.00989	0.001639	1.6e-09	4.5933e-05	36.4041
rs1993092	C	T	0.389657	-0.00952	0.001631	5.4e-09	4.30848e-05	34.0514
rs17789218	C	T	0.243949	-0.01092	0.001849	3.6e-09	4.39557e-05	34.8453
rs9471333	T	C	0.552259	-0.01043	0.001598	6.7e-11	5.37694e-05	42.5921
rs75499503	T	C	0.219683	-0.01843	0.001948	3.1e-21	0.000116432	89.4635
rs2857693	T	G	0.365548	0.010658	0.001646	9.6e-11	5.26866e-05	41.9066
rs12214364	G	T	0.415458	0.009046	0.001645	3.8e-08	3.97443e-05	30.234
rs4339469	G	T	0.62921	0.012529	0.001647	2.8e-14	7.32441e-05	57.8608
rs58541850	A	G	0.058526	0.02139	0.003387	2.7e-10	5.04183e-05	39.8718
rs7798292	A	G	0.43452	-0.00972	0.001603	1.3e-09	4.64484e-05	36.7642
rs2240857	G	T	0.141014	0.015931	0.002302	4.5e-12	6.14874e-05	47.8904
rs2106164	C	T	0.531731	-0.00939	0.001598	4.2e-09	4.39023e-05	34.5133
rs10269099	T	G	0.391234	0.009149	0.001632	2.1e-08	3.98707e-05	31.4119
rs10109061	G	A	0.443183	-0.00897	0.001619	3.1e-08	3.96971e-05	30.6723
rs34094119	G	A	0.525005	0.009082	0.001596	1.3e-08	4.11361e-05	32.3819
rs72673939	C	G	0.183051	0.0121	0.002058	4.1e-09	4.379e-05	34.5573
rs2725371	G	A	0.695652	-0.01326	0.001735	2.1e-14	7.45076e-05	58.4789
rs6994132	C	T	0.579236	-0.00996	0.001611	6.2e-10	4.83842e-05	38.25
rs494566	T	C	0.332086	0.010166	0.001696	2e-09	4.58424e-05	35.9298
rs12553324	G	C	0.415158	-0.01356	0.001615	4.5e-17	8.93503e-05	70.5236
rs4567133	A	C	0.810356	-0.01302	0.002038	1.7e-10	5.21315e-05	40.8215
rs3138499	C	A	0.518183	0.010964	0.001605	8.5e-12	6.0023e-05	46.6583
rs10739499	G	C	0.662566	-0.00924	0.001685	4.2e-08	3.81461e-05	30.0495
rs73571431	T	C	0.109769	0.015838	0.002553	5.5e-10	4.90263e-05	38.4956
rs2073869	T	C	0.166613	-0.0138	0.002139	1.1e-10	5.2891e-05	41.6106
rs4747438	T	C	0.676512	-0.01182	0.001703	3.9e-12	6.11441e-05	48.1525
rs7089973	A	C	0.380267	0.009295	0.001646	1.6e-08	4.07182e-05	31.8918
rs7899206	G	T	0.492382	-0.00978	0.00161	1.3e-09	4.77698e-05	36.8524
rs1291871	C	T	0.514085	0.009162	0.001598	9.9e-09	4.19408e-05	32.8617
rs11191129	T	C	0.422818	-0.00985	0.001609	9.3e-10	4.73205e-05	37.4663
rs61864793	C	T	0.251695	-0.01114	0.001834	1.2e-09	4.67604e-05	36.8943
rs11245482	C	T	0.385493	0.010189	0.001636	4.8e-10	4.91816e-05	38.7721
rs7921305	A	G	0.252545	-0.01147	0.001831	3.7e-10	4.96962e-05	39.257
rs115608101	T	C	0.130399	-0.01354	0.002371	1.1e-08	4.15563e-05	32.5988
rs10765777	C	A	0.391753	-0.0113	0.001636	4.9e-12	6.08892e-05	47.7302
rs801733	C	A	0.357688	-0.01249	0.001659	5e-14	7.17191e-05	56.7232
rs11222919	G	T	0.175374	-0.01221	0.002102	6.3e-09	4.31494e-05	33.7498
rs77273138	A	T	0.045412	0.023477	0.00384	9.7e-10	4.77849e-05	37.3792
rs1727332	T	C	0.753551	0.013151	0.001849	1.1e-12	6.42324e-05	50.6012
rs9300594	G	A	0.253582	0.011202	0.001829	9.1e-10	4.75048e-05	37.5046
rs1889996	G	T	0.738965	0.011968	0.001811	3.9e-11	5.5259e-05	43.6644
rs180396	T	C	0.746657	0.01005	0.001835	4.3e-08	3.82129e-05	30.0074
rs2479968	G	A	0.05112	0.020589	0.003702	2.7e-08	4.11231e-05	30.9224
rs178203	C	T	0.749551	0.012014	0.001835	5.9e-11	5.41908e-05	42.8449
rs2185490	C	A	0.617654	0.009373	0.001645	1.2e-08	4.14907e-05	32.4708
rs79373894	C	T	0.034386	-0.02873	0.00444	9.8e-11	5.48031e-05	41.8622
rs4076457	T	C	0.256946	-0.01004	0.001824	3.7e-08	3.84742e-05	30.2986
rs78227853	T	C	0.024787	-0.02836	0.005139	3.4e-08	3.88849e-05	30.4526
rs6493583	G	C	0.137725	0.013362	0.002328	9.5e-09	4.24032e-05	32.9365
rs4788616	G	T	0.391065	-0.01018	0.001631	4.3e-10	4.93896e-05	38.9818
rs749671	A	G	0.371805	-0.01108	0.001645	1.6e-11	5.73616e-05	45.3878
rs7184800	A	G	0.302842	-0.01345	0.00173	7.4e-15	7.64351e-05	60.4761
rs898751	T	C	0.493393	0.010021	0.001591	3e-10	5.02055e-05	39.6645
rs184332798	A	G	0.026113	-0.02777	0.005003	2.8e-08	3.9234e-05	30.8149
rs11877758	G	T	0.312562	0.011075	0.001724	1.3e-10	5.27064e-05	41.2849
rs11662211	T	C	0.505628	-0.00945	0.001591	2.9e-09	4.46262e-05	35.2426
rs111901094	T	G	0.182164	0.012711	0.002098	1.4e-09	4.81391e-05	36.7203
rs61743199	G	A	0.071839	0.017384	0.003079	1.6e-08	4.03017e-05	31.8738
rs6511708	C	T	0.664796	-0.01208	0.001685	7.5e-13	6.50608e-05	51.4104
rs11700249	G	T	0.408795	0.009433	0.001621	5.9e-09	4.30103e-05	33.8602
rs6125907	A	C	0.092033	0.016182	0.00276	4.5e-09	4.37615e-05	34.3815
rs3810496	C	T	0.61619	0.009371	0.001644	1.2e-08	4.15387e-05	32.4826
rs6102912	C	T	0.41003	-0.01091	0.001615	1.4e-11	5.75734e-05	45.6028
rs11696187	T	C	0.160229	-0.01357	0.002171	4.2e-10	4.95212e-05	39.0293
rs11911112	C	A	0.365887	-0.01074	0.001653	8e-11	5.35514e-05	42.2476

## Sheet: S2
Supplementary Table 2 Play with computer time instrumental variable details.
SNP	Effect_allele	Other_allele	EAF	BETA	SE	P	R²	F
rs2120461	T	C	0.661091	0.012184	0.001926	2.5e-10	6.65247e-05	40.0026
rs12145677	A	G	0.297237	0.015578	0.001999	6.4e-15	0.000101388	60.7621
rs117405403	C	G	0.584606	0.011624	0.001848	3.2e-10	6.56209e-05	39.557
rs2761438	G	A	0.623567	-0.01133	0.001882	1.7e-09	6.03016e-05	36.2728
rs12128707	G	A	0.263894	0.012036	0.002079	7.1e-09	5.62813e-05	33.5175
rs2748985	C	T	0.544439	0.012497	0.001834	9.4e-12	7.74707e-05	46.4472
rs7526112	G	T	0.361752	-0.01085	0.001898	1.1e-08	5.43393e-05	32.6532
rs2041687	G	T	0.549172	0.011709	0.001869	3.8e-10	6.7892e-05	39.2304
rs4852252	C	T	0.563856	0.010193	0.001839	3e-08	5.11003e-05	30.7184
rs75550998	T	G	0.053578	-0.02239	0.004095	4.6e-08	5.08473e-05	29.8931
rs1037091	T	C	0.327191	-0.01548	0.001983	5.9e-15	0.000105492	60.9181
rs112600282	G	A	0.110458	-0.01691	0.002923	7.2e-09	5.62041e-05	33.4814
rs7564844	A	G	0.700653	-0.01234	0.001991	5.6e-10	6.39113e-05	38.4528
rs10208088	T	C	0.579637	-0.01024	0.001849	3e-08	5.11157e-05	30.6854
rs13422733	T	C	0.125533	-0.01515	0.002761	4.1e-08	5.04001e-05	30.115
rs76112266	G	C	0.166004	-0.01626	0.002455	3.5e-11	7.31856e-05	43.8623
rs2032780	C	T	0.405991	0.01235	0.001875	4.5e-11	7.3563e-05	43.374
rs76824303	C	A	0.099986	-0.02044	0.003121	5.8e-11	7.52163e-05	42.8913
rs6780848	G	T	0.269946	0.011368	0.002057	3.3e-08	5.09348e-05	30.5417
rs7630869	T	C	0.304231	0.016113	0.00198	4e-16	0.000109919	66.2491
rs2588543	T	C	0.67203	0.010908	0.00195	2.2e-08	5.24526e-05	31.2867
rs10518019	G	A	0.476252	0.009944	0.001823	4.9e-08	4.93253e-05	29.738
rs1395020	A	G	0.302632	-0.011	0.001993	3.4e-08	5.10675e-05	30.4657
rs28710456	C	T	0.49014	-0.01041	0.001827	1.2e-08	5.41182e-05	32.4261
rs11942953	C	T	0.536706	-0.01046	0.001839	1.3e-08	5.43694e-05	32.324
rs79720045	C	T	0.400744	-0.01276	0.001898	1.8e-11	7.82301e-05	45.2306
rs1229984	C	T	0.97263	-0.03445	0.005522	4.4e-10	6.3171e-05	38.9107
rs2068625	C	T	0.698468	0.014175	0.001989	1e-12	8.4635e-05	50.7758
rs246723	G	A	0.590096	-0.01067	0.001871	1.2e-08	5.50442e-05	32.5024
rs1469249	A	G	0.210879	-0.01297	0.002248	8e-09	5.59645e-05	33.2767
rs12521638	G	A	0.447056	0.010077	0.001838	4.2e-08	5.02047e-05	30.0558
rs34238696	G	A	0.106778	-0.01682	0.00296	1.3e-08	5.39407e-05	32.2684
rs11749912	G	A	0.574515	-0.01288	0.001855	3.7e-12	8.11402e-05	48.2562
rs422115	T	A	0.250875	0.012261	0.002112	6.4e-09	5.65068e-05	33.6981
rs2220599	G	C	0.36947	0.012313	0.001897	8.5e-11	7.06341e-05	42.1403
rs6449708	C	T	0.531571	-0.01058	0.001833	7.9e-09	5.57156e-05	33.3022
rs4704043	T	C	0.713608	0.011608	0.002018	8.9e-09	5.50783e-05	33.0752
rs806795	A	G	0.470383	0.010356	0.001824	1.4e-08	5.34301e-05	32.2303
rs17789218	C	T	0.245186	0.012695	0.00212	2.1e-09	5.96509e-05	35.8717
rs72828532	C	T	0.179279	0.015684	0.002382	4.5e-11	7.23874e-05	43.3674
rs9375188	T	C	0.483548	0.015852	0.001832	5e-18	0.000125509	74.8963
rs707926	A	G	0.150465	0.014537	0.002548	1.2e-08	5.40245e-05	32.5437
rs72847500	C	T	0.121024	0.015805	0.002811	1.9e-08	5.31456e-05	31.6232
rs6935828	T	C	0.556131	0.010167	0.001836	3.1e-08	5.10296e-05	30.65
rs12706626	A	G	0.383718	0.010409	0.001877	2.9e-08	5.12466e-05	30.7618
rs11766392	T	G	0.284846	-0.01274	0.002024	3.1e-10	6.60896e-05	39.5846
rs17862355	G	T	0.442114	-0.01121	0.001837	1e-09	6.19943e-05	37.2428
rs17167210	A	G	0.435554	-0.0114	0.001841	6e-10	6.38713e-05	38.3065
rs13262595	G	A	0.560611	0.015632	0.001837	1.8e-17	0.00012038	72.3706
rs12553324	G	C	0.415898	0.017475	0.001852	3.9e-21	0.000148363	89.0264
rs7020477	G	A	0.266981	-0.01197	0.002067	7e-09	5.61089e-05	33.548
rs113851275	A	G	0.107713	0.018611	0.002943	2.5e-10	6.65797e-05	39.9939
rs73578186	T	C	0.323945	-0.01229	0.001962	3.7e-10	6.61759e-05	39.2645
rs7904398	T	C	0.503287	-0.0102	0.001828	2.4e-08	5.20188e-05	31.1355
rs10828248	G	A	0.344788	0.010653	0.001918	2.8e-08	5.12733e-05	30.8463
rs147543875	T	C	0.02267	-0.03632	0.006422	1.5e-08	5.84592e-05	31.9931
rs1448355	T	C	0.618488	0.012261	0.001886	8e-11	7.09461e-05	42.2627
rs16912540	G	A	0.136623	-0.01582	0.002661	2.7e-09	5.90772e-05	35.3628
rs2734833	A	G	0.606682	0.012375	0.001871	3.8e-11	7.30881e-05	43.7257
rs12820967	C	T	0.322363	0.011892	0.001967	1.5e-09	6.17828e-05	36.5566
rs7968738	A	G	0.263717	-0.01242	0.00208	2.4e-09	5.98886e-05	35.6589
rs206965	C	T	0.791153	-0.01294	0.002243	7.9e-09	5.5371e-05	33.2967
rs1987942	C	T	0.616935	-0.01106	0.001895	5.4e-09	5.77998e-05	34.0467
rs1999244	T	A	0.220345	0.013066	0.002206	3.2e-09	5.86536e-05	35.065
rs9537571	A	G	0.095569	0.018954	0.003107	1.1e-09	6.21034e-05	37.2201
rs2756121	A	T	0.367201	-0.01156	0.001901	1.2e-09	6.21227e-05	37.0019
rs166835	T	C	0.556188	-0.01082	0.001843	4.3e-09	5.7828e-05	34.481
rs56229818	C	T	0.484413	-0.01012	0.001826	3e-08	5.11504e-05	30.7154
rs11259902	A	C	0.200416	0.012908	0.002286	1.6e-08	5.34012e-05	31.8951
rs11634155	C	T	0.335422	-0.01161	0.001948	2.5e-09	6.01293e-05	35.5558
rs3730399	G	A	0.064399	-0.02279	0.003721	9.1e-10	6.25904e-05	37.5073
rs12946454	T	A	0.268016	-0.01224	0.002065	3.1e-09	5.87518e-05	35.1235
rs7209653	C	T	0.294886	-0.0134	0.002002	2.2e-11	7.46155e-05	44.7719
rs11652437	A	C	0.323689	0.012784	0.001978	1e-10	7.15491e-05	41.7725
rs1648906	A	G	0.321177	-0.01104	0.001969	2.1e-08	5.31526e-05	31.4283
rs613872	T	G	0.826663	-0.01571	0.002415	7.7e-11	7.07298e-05	42.3296
rs58638214	T	C	0.397608	-0.01283	0.001869	6.7e-12	7.88676e-05	47.1174
rs8102851	C	T	0.217206	0.012967	0.002244	7.6e-09	5.71779e-05	33.383
rs306755	C	T	0.47539	0.010372	0.001828	1.4e-08	5.3661e-05	32.1785
rs6028090	A	G	0.55468	0.012534	0.001851	1.3e-11	7.7605e-05	45.87
rs7281293	C	A	0.247862	0.012627	0.002129	3e-09	5.94462e-05	35.1893
rs136553	T	C	0.376531	0.011311	0.001885	2e-09	6.00654e-05	35.9941
rs7288455	G	A	0.566933	-0.01055	0.001846	1.1e-08	5.46353e-05	32.6469

## Sheet: S3
Supplementary Table 3 Driving time instrumental variable details.
SNP	Effect_allele	Other_allele	EAF	BETA	SE	P	R²	F
rs12068763	G	T	0.219497	0.012476	0.002266	3.7e-08	6.65247e-05	30.3069
rs114611992	G	A	0.018153	0.037713	0.007873	1.7e-06	0.000101388	22.9488
rs11676147	C	A	0.174156	-0.01138	0.002463	3.8e-06	6.56209e-05	21.3649
rs4672897	G	A	0.486004	-0.00893	0.001873	1.9e-06	6.03016e-05	22.7404
rs10193098	A	G	0.668208	0.00925	0.001997	3.6e-06	5.62813e-05	21.451
rs2090660	T	C	0.194109	-0.01308	0.002376	3.7e-08	7.74707e-05	30.3113
rs6720846	T	A	0.388108	0.010258	0.001928	1e-07	5.43393e-05	28.2966
rs74922901	T	C	0.042391	0.021408	0.00464	3.9e-06	6.7892e-05	21.2904
rs9870668	T	G	0.388428	0.009689	0.001948	6.6e-07	5.11003e-05	24.7277
rs62250713	G	A	0.63511	-0.01004	0.001946	2.4e-07	5.08473e-05	26.6464
rs73829515	A	G	0.025685	0.028024	0.005953	2.5e-06	0.000105492	22.1625
rs67749743	A	G	0.066935	0.017889	0.003769	2.1e-06	5.62041e-05	22.53
rs6799216	A	T	0.821027	-0.01145	0.002467	3.5e-06	6.39113e-05	21.5406
rs79595315	C	G	0.035933	0.023548	0.005021	2.7e-06	5.11157e-05	21.9949
rs1318845	C	T	0.200097	0.012246	0.002359	2.1e-07	5.04001e-05	26.9579
rs62408528	G	A	0.08379	0.016704	0.003472	1.5e-06	7.31856e-05	23.1476
rs116143432	A	G	0.012072	-0.04165	0.008978	3.5e-06	7.3563e-05	21.5235
rs2644742	C	G	0.685018	-0.00942	0.002018	3e-06	7.52163e-05	21.815
rs75454263	C	G	0.061462	0.019325	0.003963	1.1e-06	5.09348e-05	23.7749
rs214969	C	G	0.408928	-0.00901	0.001905	2.2e-06	0.000109919	22.4031
rs975303	G	A	0.180828	0.014787	0.002439	1.3e-09	5.24526e-05	36.7574
rs10945893	C	T	0.632736	-0.00962	0.001955	8.6e-07	4.93253e-05	24.2115
rs9366157	A	T	0.448173	0.009265	0.001892	9.7e-07	5.10675e-05	23.9878
rs7793777	G	C	0.413324	0.008933	0.001904	2.7e-06	5.41182e-05	22.0099
rs60267112	T	A	0.018576	-0.0355	0.007197	8.1e-07	5.43694e-05	24.3297
rs620800	G	C	0.786528	-0.01142	0.002289	6.1e-07	7.82301e-05	24.8846
rs7833123	G	A	0.213729	0.010984	0.002283	1.5e-06	6.3171e-05	23.1508
rs6999880	A	T	0.266118	0.009848	0.002127	3.7e-06	8.4635e-05	21.4308
rs79676816	C	T	0.156862	0.012251	0.002595	2.3e-06	5.50442e-05	22.2883
rs6587002	C	T	0.295515	-0.00955	0.002068	3.9e-06	5.59645e-05	21.3131
rs73196719	G	T	0.025855	-0.02958	0.006244	2.2e-06	5.02047e-05	22.4365
rs16908943	T	G	0.017659	-0.03414	0.007098	1.5e-06	5.39407e-05	23.1309
rs1871807	C	T	0.159013	0.012079	0.002575	2.7e-06	8.11402e-05	22.0061
rs13277906	T	G	0.770587	-0.01164	0.002233	1.8e-07	5.65068e-05	27.2011
rs2102422	G	T	0.454195	-0.00905	0.001891	1.7e-06	7.06341e-05	22.8739
rs1757945	A	G	0.684393	-0.01031	0.002015	3.1e-07	5.57156e-05	26.1971
rs34936791	A	G	0.065603	0.019414	0.003817	3.6e-07	5.50783e-05	25.8742
rs2588917	A	C	0.4483	-0.01044	0.001891	3.4e-08	5.34301e-05	30.4771
rs11530800	A	T	0.394182	0.009943	0.001928	2.5e-07	5.96509e-05	26.6054
rs72902437	C	T	0.031248	-0.02935	0.00551	1e-07	7.23874e-05	28.3692
rs11057408	T	G	0.334235	-0.01131	0.001983	1.2e-08	0.000125509	32.5296
rs7398636	C	G	0.312672	-0.00995	0.002029	9.4e-07	5.40245e-05	24.0501
rs11172304	C	T	0.536925	-0.00966	0.001881	2.8e-07	5.31456e-05	26.3887
rs10842986	C	A	0.126649	0.013042	0.002839	4.4e-06	5.10296e-05	21.1018
rs73211856	C	T	0.142278	0.012479	0.002716	4.3e-06	5.12466e-05	21.1111
rs117834774	A	T	0.015537	0.038617	0.007733	5.9e-07	6.60896e-05	24.9373
rs9523615	C	T	0.29874	0.010255	0.002065	6.8e-07	6.19943e-05	24.67
rs35778555	C	T	0.646962	0.009767	0.001976	7.7e-07	6.38713e-05	24.4303
rs12921753	T	C	0.399799	0.012047	0.00191	2.9e-10	0.00012038	39.7614
rs12930011	T	C	0.368054	0.009215	0.001953	2.4e-06	0.000148363	22.2688
rs62042809	A	G	0.09199	-0.01539	0.00325	2.2e-06	5.61089e-05	22.4266
rs2075053	C	T	0.440909	-0.00887	0.001886	2.6e-06	6.65797e-05	22.1257
rs949032	C	G	0.265433	0.010071	0.002119	2e-06	6.61759e-05	22.5974
rs12455723	T	C	0.115986	0.014802	0.002946	5.1e-07	5.20188e-05	25.2414
rs722092	C	T	0.614154	-0.00941	0.001937	1.2e-06	5.12733e-05	23.6254
rs1506325	A	G	0.404028	0.009023	0.001908	2.2e-06	5.84592e-05	22.3743
rs2426132	C	G	0.459272	-0.0116	0.001881	6.9e-10	7.09461e-05	38.0503
rs7281497	G	A	0.340165	0.010512	0.001998	1.4e-07	5.90772e-05	27.6816
rs137878	A	G	0.248838	-0.00994	0.002171	4.7e-06	7.30881e-05	20.9532

## Sheet: S4
Supplementary Table 4 Detailed information of the Instrumental variables estimation of the Leisure screen time in replication analysis.
SNP	Effect_allele	Other_allele	EAF	BETA	SE	P	R²	F
rs197439	G	A	0.3993	0.0259	0.0039	3.291e-11	0.0003218	44.1032
rs61813324	T	C	0.1361	0.031	0.0057	4.365e-08	0.000225983	29.5783
rs6685030	G	A	0.52	0.0217	0.0035	5.273e-10	0.000235068	38.44
rs58087899	G	A	0.5444	0.0222	0.004	4.347e-08	0.000244477	30.8025
rs11587591	A	G	0.7344	0.0219	0.0039	2.23e-08	0.000187102	31.5325
rs6674314	A	G	0.8134	0.0274	0.0049	2.299e-08	0.000227901	31.2686
rs1736523	C	G	0.5544	0.0216	0.0039	2.752e-08	0.000230519	30.6746
rs3791033	T	C	0.669	0.0331	0.0041	3.664e-16	0.000485222	65.1761
rs10889193	A	C	0.5547	0.0243	0.0039	4.942e-10	0.000291711	38.8225
rs71658797	A	T	0.1223	0.0373	0.0058	1.809e-10	0.00029869	41.3582
rs12062845	A	C	0.2158	0.0281	0.0042	2.409e-11	0.000267252	44.7625
rs4311996	T	A	0.6127	0.0217	0.0039	3.559e-08	0.000223483	30.9592
rs841020	T	C	0.1923	0.0269	0.0044	1.148e-09	0.000224783	37.3765
rs3781412	G	A	0.3995	0.0208	0.0036	8.377e-09	0.00020758	33.3827
rs1802669	A	G	0.3409	0.0384	0.0041	2.391e-21	0.000662629	87.7192
rs1017550	A	G	0.5864	0.0196	0.0035	2.852e-08	0.000186345	31.36
rs68049022	T	C	0.7981	0.0314	0.0048	6.183e-11	0.000317748	42.7934
rs4483592	T	C	0.1633	0.036	0.0052	3.971e-12	0.000354153	47.929
rs10792966	C	G	0.6876	0.0237	0.0041	1.062e-08	0.000241309	33.414
rs1391954	T	G	0.4439	0.0245	0.004	1.511e-09	0.000296347	37.5156
rs10765775	G	A	0.6085	0.0223	0.0039	9.798e-09	0.000236937	32.6949
rs7969719	T	C	0.3131	0.0271	0.0037	4.462e-13	0.000315897	53.6457
rs73405293	G	A	0.853	0.0308	0.0054	1.346e-08	0.000237902	32.5322
rs12425850	C	T	0.714	0.0236	0.0039	1.367e-09	0.000227467	36.618
rs10772643	C	T	0.1077	0.0385	0.0062	5.882e-10	0.000284891	38.5601
rs74996610	G	C	0.0455	0.0513	0.0093	3.124e-08	0.000228587	30.4277
rs3759344	A	G	0.1063	0.0452	0.0062	4.255e-13	0.000388179	53.1488
rs7991062	G	C	0.3423	0.0335	0.0041	1.319e-16	0.000505306	66.7609
rs657412	G	T	0.8953	0.033	0.0058	1.395e-08	0.000204161	32.3722
rs10400776	C	A	0.7407	0.0259	0.0044	3.448e-09	0.000257676	34.6493
rs12324720	G	A	0.8244	0.0271	0.0046	3.526e-09	0.000212633	34.7075
rs56151256	A	C	0.7498	0.0285	0.0044	1.174e-10	0.000304756	41.9551
rs2667382	A	T	0.4719	0.0224	0.0039	6.7e-09	0.000250088	32.9888
rs11074658	C	T	0.4087	0.0239	0.0039	9.211e-10	0.000276082	37.5549
rs4889530	T	A	0.6188	0.0253	0.0039	1.32e-10	0.000301977	42.0835
rs62068672	T	C	0.798	0.0263	0.0048	4.087e-08	0.000222995	30.0213
rs1860337	C	T	0.4047	0.0253	0.0039	9.083e-11	0.000308418	42.0835
rs73420302	G	C	0.8215	0.03	0.0051	3.038e-09	0.000263948	34.6021
rs12962050	G	A	0.353	0.0234	0.0036	1.178e-10	0.000250116	42.25
rs78451709	C	T	0.2046	0.0277	0.0048	9.655e-09	0.000249736	33.3025
rs892087	C	T	0.3665	0.0284	0.004	9.979e-13	0.000374531	50.41
rs12981974	C	G	0.1361	0.0337	0.0058	8.568e-09	0.000267062	33.7601
rs12463321	G	A	0.8522	0.0317	0.0055	6.99e-09	0.000253142	33.2195
rs6857	C	T	0.8311	0.0369	0.0047	5.8e-15	0.000382266	61.6392
rs4303732	T	C	0.598	0.0265	0.0035	5.365e-14	0.000337636	57.3265
rs62151809	T	C	0.4526	0.0228	0.0039	3.9e-09	0.000257584	34.1775
rs6727997	G	A	0.6555	0.0208	0.0037	2.037e-08	0.000195397	31.6026
rs13017586	G	A	0.1507	0.0401	0.0054	8.253e-14	0.000411617	55.1444
rs114590429	A	C	0.1157	0.0376	0.006	3.029e-10	0.000289293	39.2711
rs12617870	T	G	0.5377	0.0263	0.0035	6.622e-14	0.000343879	56.4645
rs36079846	C	T	0.4795	0.0239	0.0038	4.523e-10	0.000285125	39.5575
rs2738284	G	A	0.6709	0.0215	0.0037	7.05e-09	0.000204123	33.7655
rs62134209	A	G	0.953	0.0538	0.0091	3.284e-09	0.00025929	34.9528
rs10189857	G	A	0.4347	0.0274	0.0035	7.798e-15	0.000368977	61.2865
rs6102913	C	T	0.5264	0.0193	0.0035	2.966e-08	0.000185726	30.4073
rs6073637	C	A	0.4765	0.0225	0.0038	4.592e-09	0.000252566	35.0589
rs17801257	G	A	0.8753	0.0292	0.0053	2.917e-08	0.000186131	30.3539
rs6010651	A	C	0.6201	0.0235	0.004	3.338e-09	0.000260194	34.5156
rs469565	C	T	0.2265	0.0259	0.0046	1.505e-08	0.000235049	31.7018
rs9867121	C	A	0.8171	0.0317	0.005	2.023e-10	0.000300357	40.1956
rs7627290	G	A	0.4587	0.0231	0.0039	2.356e-09	0.000264985	35.0828
rs7615206	C	T	0.4297	0.0345	0.0035	1.503e-22	0.00058336	97.1633
rs76267866	T	A	0.2077	0.0297	0.0047	3.529e-10	0.000290315	39.9316
rs62244886	C	G	0.6038	0.0239	0.0039	1.235e-09	0.000273296	37.5549
rs7430216	T	C	0.2227	0.025	0.0042	2.5e-09	0.000216381	35.4308
rs7616518	A	G	0.4499	0.0196	0.0035	2.604e-08	0.000190152	31.36
rs13089152	C	T	0.3309	0.0234	0.0041	1.53e-08	0.000242465	32.5735
rs1375561	T	C	0.6534	0.0232	0.0037	2.553e-10	0.000243789	39.3163
rs9713906	T	A	0.2591	0.0235	0.004	3.86e-09	0.000212028	34.5156
rs13107325	T	C	0.0744	0.0404	0.0067	1.79e-09	0.000224796	36.3591
rs4460001	C	A	0.5676	0.0193	0.0035	4.452e-08	0.000182841	30.4073
rs61166637	C	G	0.6711	0.0242	0.0043	1.483e-08	0.000258531	31.6733
rs16896229	T	C	0.1357	0.03	0.0051	3.799e-09	0.000211114	34.6021
rs10222987	G	A	0.3645	0.0209	0.0036	9.022e-09	0.000202365	33.7045
rs743699	G	A	0.2567	0.0267	0.0044	1.177e-09	0.000272046	36.8228
rs4416502	A	G	0.1996	0.0291	0.0048	1.381e-09	0.000270572	36.7539
rs396321	C	T	0.4872	0.0213	0.0035	1.292e-09	0.000226696	37.0359
rs10059100	G	A	0.3926	0.0215	0.0039	4.683e-08	0.000220461	30.3912
rs10041724	T	C	0.8071	0.0249	0.0044	1.514e-08	0.000193058	32.0253
rs113838095	C	T	0.3316	0.0321	0.0043	6.875e-14	0.000456763	55.728
rs2964252	G	A	0.6842	0.0235	0.0037	3.16e-10	0.00023865	40.3397
rs1947066	A	G	0.8028	0.0298	0.0044	8.543e-12	0.000281175	45.8698
rs1445979	A	T	0.3862	0.0196	0.0036	3.737e-08	0.00018213	29.642
rs262890	G	A	0.2997	0.0344	0.0042	2.057e-16	0.000496727	67.0839
rs13188731	A	T	0.3671	0.0218	0.004	4.537e-08	0.000220832	29.7025
rs364789	A	G	0.7568	0.0275	0.0044	2.793e-10	0.000278381	39.0625
rs6556840	A	G	0.3366	0.0204	0.0037	4.316e-08	0.000185857	30.3988
rs249960	A	G	0.8178	0.0298	0.005	2.427e-09	0.000264642	35.5216
rs78394231	C	T	0.0985	0.0381	0.0065	3.53e-09	0.000257799	34.3576
rs12206846	A	G	0.4054	0.0199	0.0036	2.1e-08	0.000190917	30.5563
rs2473977	A	T	0.3862	0.0195	0.0036	4.604e-08	0.000180276	29.3403
rs558134	C	T	0.6165	0.0225	0.0036	5.046e-10	0.000239383	39.0625
rs1188887	T	C	0.6673	0.0258	0.0041	2.473e-10	0.000295558	39.5979
rs58541850	A	G	0.0585	0.0522	0.0082	1.716e-10	0.000300156	40.5241
rs9278004	A	G	0.1487	0.0394	0.0057	3.233e-12	0.000393021	47.7796
rs6457816	C	T	0.0657	0.0414	0.007	3.972e-09	0.000210418	34.9788
rs12214364	G	T	0.4131	0.0197	0.0036	4.866e-08	0.000188184	29.9452
rs2529484	C	G	0.3515	0.0221	0.0036	1.394e-09	0.000222664	37.686
rs13235840	T	A	0.1814	0.0313	0.005	3.475e-10	0.000290956	39.1876
rs17621391	T	C	0.7351	0.0243	0.0041	2.108e-09	0.00022997	35.1273
rs76602404	C	T	0.7806	0.0266	0.0049	4.38e-08	0.000242359	29.4694
rs57092155	C	T	0.2174	0.0268	0.0047	8.8e-09	0.000244399	32.5143
rs10253861	G	A	0.4486	0.0198	0.0035	1.481e-08	0.000193948	32.0033
rs11972285	A	G	0.8456	0.0384	0.0056	5.128e-12	0.000385039	47.0204
rs7821826	T	C	0.4925	0.0207	0.0035	3.254e-09	0.000214197	34.9788
rs1362910	A	G	0.4188	0.0253	0.0035	1.027e-12	0.000311604	52.2522
rs421151	G	A	0.0839	0.036	0.0063	1.093e-08	0.000199223	32.6531
rs12678836	A	C	0.424	0.0232	0.0035	5.366e-11	0.000262902	43.938
rs72671494	C	T	0.1405	0.0349	0.0056	5.716e-10	0.000294173	38.8396
rs1999065	T	C	0.3377	0.0249	0.0037	1.239e-11	0.000277341	45.2893
rs13301354	C	T	0.6231	0.0211	0.0037	1.218e-08	0.000209112	32.5208
rs28458909	T	C	0.1229	0.0364	0.0059	5.477e-10	0.00028565	38.0626
rs7875078	A	C	0.4517	0.0204	0.0035	7.41e-09	0.000206138	33.9722
rs2783992	C	T	0.4615	0.0242	0.0038	3.364e-10	0.000291084	40.5568
rs34864022	G	A	0.0659	0.0483	0.0078	4.712e-10	0.000287212	38.3447

## Sheet: S5
Supplementary Table 5 Details of Instrumental variables estimation of mediators (Body mass index, smoking, diabetes).
Body Mass Index instrumental variable details.										Daily smoking consumption instrumental variable details.										Details of the type 2 diabetes instrumental variables.
SNP	Effect_allele	Other_allele	EAF	BETA	SE	P	R²	F		SNP	Effect_allele	Other_allele	EAF	BETA	SE	P	R²	F		SNP	Effect_allele	Other_allele	EAF	BETA	SE	P	R²	F
rs977747	G	T	-0.0168	0.003	0.5333	2.18198e-08	0.000140494	31.36		rs2072659	G	C	0.105	-0.0652518	0.00924651	1.71002e-12	0.000800253	49.8		rs348330	A	G	0.633451	-0.0487	0.0081	1.86402e-09	0.00110137	36.1483
rs17381664	C	T	0.0201	0.0031	0.425	4.56773e-11	0.00019746	42.0406		rs2084533	T	C	0.319	0.0336406	0.00590094	1.22e-08	0.000491694	32.5001		rs2820426	G	A	0.610058	0.0521	0.0073	1.30197e-12	0.00129145	50.9366
rs7550711	T	C	0.0659	0.0087	0.0339	5.05941e-14	0.000284461	57.3763		rs7431710	A	G	0.644	-0.0349579	0.0058102	1.81999e-09	0.000560346	36.2		rs2493394	G	A	0.107338	0.073	0.0113	1.15101e-10	0.00102121	41.7339
rs2820292	C	A	0.0181	0.0029	0.5083	5.45205e-10	0.00016376	38.9548		rs787362	A	T	0.452	0.0304766	0.00557353	4.49997e-08	0.000460132	29.9001		rs2296173	G	A	0.212011	0.065	0.0087	7.65773e-14	0.00141168	55.8198
rs7531118	C	T	0.0331	0.003	0.6083	1.88018e-28	0.000522104	121.734		rs11725618	C	T	0.287	0.036064	0.00615782	4.67003e-09	0.000532291	34.3		rs340874	C	T	0.563904	0.0626	0.0073	8.40621e-18	0.00192737	73.5365
rs543874	G	A	0.0497	0.0037	0.2667	2.28718e-40	0.000966156	180.43		rs806798	C	T	0.543	-0.0308507	0.00553204	2.47999e-08	0.000472363	31.0999		rs12088739	G	A	0.0898481	-0.0884	0.013	9.79264e-12	0.00127808	46.24
rs657452	G	A	-0.0227	0.0031	0.5833	2.12324e-13	0.000250494	53.6202		rs215600	A	G	0.64	-0.0492503	0.0057525	1.10002e-17	0.00111771	73.3001		rs1127655	T	C	0.529064	-0.0438	0.0079	2.47098e-08	0.000955979	30.7393
rs11165643	T	C	0.0221	0.003	0.575	1.43384e-13	0.00023871	54.2678		rs73229090	A	C	0.113	0.0554895	0.00876271	2.44e-10	0.000617239	40.1		rs2867125	C	T	0.827825	0.0601	0.0096	4.32504e-10	0.00102965	39.1928
rs1460676	C	T	0.0209	0.0038	0.2167	4.97794e-08	0.000148289	30.25		rs790564	C	A	0.719	-0.0408927	0.00619302	3.97009e-11	0.000675704	43.6		rs7561798	G	A	0.482171	0.04	0.0072	2.79402e-08	0.000798983	30.8642
rs1528435	T	C	0.0175	0.003	0.5833	4.77397e-09	0.000148875	34.0278		rs58379124	C	T	0.748	0.0669394	0.00650172	8.99912e-25	0.00168926	106		rs780094	C	T	0.612845	0.0692	0.0074	5.15941e-21	0.00227236	87.4478
rs1016287	C	T	-0.0228	0.0033	0.675	4.35512e-12	0.00022808	47.7355		rs3025383	C	T	0.18	-0.0578394	0.00704521	2.22024e-16	0.000987561	67.4		rs7572970	G	A	0.722047	0.059	0.0087	1.39091e-11	0.00139724	45.9902
rs2890652	C	T	0.0279	0.0049	0.125	1.242e-08	0.000170277	32.4202		rs7951365	C	T	0.306	0.0389511	0.00596781	6.62979e-11	0.000644392	42.6		rs12617659	T	C	0.147238	-0.0685	0.0103	2.82683e-11	0.00117831	44.229
rs13021737	G	A	0.0604	0.0039	0.875	5.43876e-54	0.000798035	239.853		rs75494138	T	C	0.0618	0.0598763	0.0105682	1.45001e-08	0.000415742	32.1002		rs840967	A	C	0.605922	-0.0497	0.008	5.44202e-10	0.00117962	38.5952
rs6713510	A	G	0.0164	0.0029	0.4833	1.97401e-08	0.00013433	31.981		rs7928017	A	C	0.413	-0.0329314	0.00555848	3.14e-09	0.000525822	35.1001		rs7607777	T	G	0.105906	-0.137	0.0125	9.39723e-28	0.00355447	120.122
rs10182181	G	A	0.0309	0.0029	0.5	8.07049e-26	0.000477405	113.533		rs632811	G	A	0.351	-0.0367137	0.00641049	1.03001e-08	0.000614099	32.8		rs2943656	G	A	0.635133	0.0902	0.0074	6.6973e-34	0.00377088	148.576
rs12986742	C	T	0.0207	0.0036	0.5	8.92401e-09	0.000214245	33.0625		rs8034191	C	T	0.328	0.182567	0.00588925	1e-200	0.0146932	961.003		rs13389219	T	C	0.394368	-0.0722	0.0074	2.1062e-22	0.00249009	95.1943
rs17203016	G	A	0.0211	0.0038	0.2	3.40596e-08	0.000142467	30.8317		rs4785587	A	G	0.511	-0.0336223	0.00553496	1.26999e-09	0.000564956	36.9		rs243019	C	T	0.455831	0.0566	0.0071	2.28981e-15	0.00158928	63.5501
rs7599312	A	G	-0.0214	0.0033	0.2917	4.73042e-11	0.000189239	42.0533		rs1579233	G	A	0.571	-0.0318201	0.00556452	1.06999e-08	0.000496051	32.7		rs6767484	G	A	0.312261	0.1209	0.0076	2.70085e-56	0.00627804	253.061
rs3849570	A	C	0.0183	0.0033	0.3667	1.93299e-08	0.000155544	30.7521		rs895330	G	C	0.206	-0.0390041	0.00701668	2.67997e-08	0.000497666	30.8999		rs11708067	G	A	0.23899	-0.0965	0.0086	5.93335e-29	0.00338731	125.909
rs6804842	G	A	0.0183	0.003	0.575	8.01604e-10	0.000163677	37.21		rs56113850	C	T	0.568	0.107205	0.00560367	1.10002e-81	0.00564017	366.003		rs1899951	T	C	0.123288	-0.1118	0.0109	1.63682e-24	0.00270204	105.204
rs2365389	T	C	-0.0195	0.003	0.3417	1.34602e-10	0.000171068	42.25		rs34406232	A	C	0.0259	-0.146992	0.0166972	1.33015e-18	0.00109024	77.4997		rs11926707	C	T	0.625556	0.0463	0.0082	1.68601e-08	0.00100426	31.8812
rs13078960	G	T	0.029	0.0038	0.1833	1.42298e-14	0.000251797	58.241		rs2273500	C	T	0.159	0.0680938	0.00779553	2.47002e-18	0.00124005	76.2999		rs6785040	C	T	0.15066	-0.0633	0.0111	1.26401e-08	0.00102546	32.5208
rs16851483	T	G	0.0478	0.0075	0.0917	1.84999e-10	0.000380614	40.6194		rs2424888	A	G	0.405	0.0334848	0.00563586	2.76001e-09	0.000540378	35.3		rs4622883	G	A	0.508544	-0.0435	0.0078	3.01599e-08	0.000945849	31.1021
rs1516725	C	T	0.0448	0.0044	0.9083	1.39412e-24	0.000334337	103.669												rs6795735	T	C	0.410912	-0.0558	0.0073	1.63005e-14	0.0015074	58.4282
rs17001654	G	C	0.0304	0.0052	0.1583	5.03095e-09	0.000246272	34.1775												rs9844972	C	G	0.0697229	0.0956	0.0148	1.02601e-10	0.00118559	41.7246
rs13130484	T	C	0.0398	0.003	0.4333	8.01124e-41	0.000777926	176.004												rs1496653	G	A	0.204782	-0.0769	0.0088	2.57217e-18	0.00192602	76.3638
rs13107325	T	C	0.0472	0.0066	0.1167	1.0639e-12	0.000459296	51.1442												rs4686471	C	T	0.609775	0.0534	0.0081	4.28154e-11	0.00135705	43.4623
rs11727676	C	T	-0.0365	0.0063	0.075	6.24698e-09	0.00018485	33.5664												rs11925227	A	G	0.183439	-0.0534	0.0095	2.24999e-08	0.000854265	31.5962
rs2112347	G	T	-0.0254	0.003	0.375	1.9602e-17	0.000302419	71.6844												rs7685296	T	C	0.279365	-0.0511	0.0081	2.31702e-10	0.00105138	39.799
rs7715256	T	G	-0.0168	0.0029	0.55	8.85095e-09	0.000139709	33.56												rs735949	C	T	0.14115	-0.0711	0.0106	1.94581e-11	0.00122565	44.9912
rs6457796	C	T	0.0209	0.0033	0.2583	2.53501e-10	0.000167369	40.1111												rs11098676	C	T	0.787639	0.054	0.0096	2.02698e-08	0.000975483	31.6406
rs943005	T	C	0.0444	0.0038	0.1	4.52376e-31	0.000354845	136.521												rs1801214	T	C	0.599585	0.0903	0.0074	5.51569e-34	0.00391531	148.906
rs2033529	G	A	0.0183	0.0032	0.2583	1.44901e-08	0.000128317	32.7041												rs993380	G	A	0.66555	-0.0507	0.0081	4.58701e-10	0.00114435	39.1783
rs13201877	G	A	0.0236	0.0043	0.0833	4.28499e-08	8.50602e-05	30.1222												rs7674212	T	G	0.408864	-0.0465	0.0075	6.18201e-10	0.00104521	38.44
rs13191362	G	A	-0.0285	0.0047	0.2	1.09199e-09	0.00025992	36.77												rs17086692	T	G	0.313426	-0.0467	0.0084	2.48102e-08	0.000938612	30.9083
rs9374842	T	C	0.0196	0.0034	0.7417	7.19797e-09	0.000147196	33.2318												rs7729395	T	C	0.0509409	0.1373	0.016	1.10103e-17	0.00182277	73.6379
rs3800229	T	G	0.0175	0.0032	0.6917	4.95005e-08	0.000130616	29.9072												rs4865796	A	G	0.69309	0.053	0.0078	1.32892e-11	0.00119504	46.1703
rs1167827	G	A	0.02	0.0031	0.5417	1.97501e-10	0.000198609	41.6233												rs6878122	A	G	0.681791	-0.0564	0.0079	1.18796e-12	0.00138023	50.9688
rs2060604	C	T	-0.0203	0.003	0.4417	9.46019e-12	0.000203244	45.7878												rs459193	G	A	0.745338	0.0711	0.0083	8.80846e-18	0.00191905	73.3809
rs2183825	C	T	0.0241	0.0032	0.2917	2.2228e-14	0.000240004	56.7197												rs1061813	A	G	0.537119	-0.0429	0.0073	3.37202e-09	0.000915133	34.5357
rs4740619	C	T	-0.017	0.0029	0.4667	6.35594e-09	0.000143859	34.3639												rs10077431	A	C	0.214668	-0.0487	0.0089	4.75499e-08	0.000799666	29.9418
rs1928295	C	T	-0.0182	0.0029	0.425	4.31797e-10	0.000161894	39.3864												rs622217	C	T	0.483932	-0.0485	0.0077	3.12903e-10	0.00117491	39.6736
rs6477694	T	C	-0.0169	0.003	0.6417	1.70498e-08	0.000131336	31.7344												rs1063355	G	T	0.602436	0.0709	0.0079	3.71535e-19	0.00240791	80.5449
rs10733682	G	A	-0.0188	0.003	0.575	2.45499e-10	0.000172744	39.2711												rs853974	C	T	0.737586	-0.0601	0.0088	7.85778e-12	0.00139823	46.6427
rs7903146	T	C	-0.0235	0.0033	0.25	1.10306e-12	0.000207094	50.7117												rs72892910	T	G	0.172394	0.0648	0.0099	6.42836e-11	0.00119819	42.843
rs7899106	G	A	0.0379	0.0067	0.05	1.269e-08	0.000136459	31.9984												rs2246618	T	C	0.307253	0.0513	0.0084	1.20301e-09	0.0011203	37.2972
rs17094222	C	T	0.0249	0.0037	0.2083	2.18625e-11	0.000204493	45.2893												rs7756992	G	A	0.266896	0.1297	0.0078	5.99929e-62	0.00658291	276.497
rs2176598	C	T	-0.0185	0.0033	0.8	3.46897e-08	0.00010952	31.4279												rs9369425	A	G	0.708185	-0.0546	0.0085	1.12899e-10	0.00123217	41.2617
rs3817334	T	C	0.0256	0.003	0.45	1.16788e-17	0.000324403	72.8178												rs1050226	G	A	0.406792	-0.0491	0.0074	3.34195e-11	0.00116352	44.025
rs12286929	G	A	0.0211	0.0029	0.4333	5.44252e-13	0.000218644	52.9382												rs3756784	G	T	0.185838	0.0505	0.0091	2.58899e-08	0.000771717	30.7964
rs10840100	G	A	0.0206	0.003	0.725	6.66653e-12	0.000169214	47.1511												rs849135	A	G	0.499052	-0.0999	0.0072	1.04112e-43	0.00498999	192.516
rs11030104	G	A	-0.0416	0.0037	0.2	6.65733e-30	0.000553779	126.411												rs6960043	C	T	0.521837	0.064	0.0071	3.61077e-19	0.00204409	81.2537
rs7138803	A	G	0.032	0.003	0.4417	5.11446e-26	0.000505039	113.778												rs13234269	A	T	0.492515	-0.0583	0.0078	6.9775e-14	0.00169906	55.866
rs11057405	A	G	-0.0304	0.0053	0.0917	1.22e-08	0.000153949	32.9												rs2299383	T	C	0.423455	0.0412	0.0073	1.49001e-08	0.000828829	31.8529
rs1441264	A	G	0.0172	0.0031	0.55	2.95903e-08	0.000146441	30.7846												rs17168486	T	C	0.173603	0.0742	0.0094	2.17721e-15	0.00157973	62.3092
rs9579083	C	G	0.0295	0.0046	0.2333	1.426e-10	0.000311325	41.1271												rs2908282	A	G	0.177395	0.0552	0.0094	4.25001e-09	0.000889285	34.4844
rs12429545	A	G	0.0324	0.0044	0.1	3.1521e-13	0.000188957	54.2231												rs7786095	G	A	0.10386	-0.0743	0.0129	9.64295e-09	0.00102762	33.174
rs9540493	G	A	-0.0182	0.0031	0.55	3.95203e-09	0.000163964	34.4683												rs13239186	T	C	0.302029	0.0539	0.0085	2.70402e-10	0.00122488	40.2105
rs7144011	T	G	0.0274	0.0035	0.275	6.04505e-15	0.000299366	61.2865												rs3802177	A	G	0.311281	-0.1217	0.008	2.32113e-52	0.00635047	231.42
rs10132280	A	C	-0.0221	0.0033	0.3333	1.40088e-11	0.00021706	44.8494												rs2294120	G	A	0.455879	-0.0443	0.0079	1.61801e-08	0.000973604	31.4451
rs13329567	T	C	-0.0307	0.0035	0.2167	1.52616e-18	0.000319959	76.938												rs17411031	G	C	0.261729	-0.045	0.0081	3.03501e-08	0.000782569	30.8642
rs3736485	G	A	-0.016	0.0029	0.575	4.52397e-08	0.00012512	30.44												rs516946	C	T	0.760633	0.0824	0.0085	3.15864e-22	0.00247243	93.9759
rs12448257	A	G	0.0246	0.0037	0.225	3.89762e-11	0.00021105	44.2045												rs10087241	A	G	0.594893	-0.0475	0.008	2.79602e-09	0.00108749	35.2539
rs879620	T	C	0.0244	0.0039	0.5917	3.93904e-10	0.000287667	39.1427												rs7845219	C	T	0.492786	-0.0422	0.0072	4.54496e-09	0.000890235	34.3526
rs9926784	C	T	-0.0249	0.0038	0.2083	8.5487e-11	0.000204493	42.937												rs10100265	C	A	0.61049	-0.0491	0.0079	6.28796e-10	0.00114654	38.6286
rs4889606	G	A	-0.0187	0.003	0.3583	6.58006e-10	0.000160802	38.8544												rs2796441	A	G	0.416458	-0.0715	0.0073	1.962e-22	0.00248477	95.9326
rs1421085	C	T	0.0803	0.003	0.45	2.1677e-158	0.0031918	716.454												rs3217992	T	C	0.369901	0.0527	0.0073	7.2277e-13	0.00129463	52.1165
rs3888190	A	C	0.0311	0.003	0.3583	3.45382e-25	0.000444764	107.468												rs10114341	C	T	0.440754	-0.0409	0.0072	1.15101e-08	0.000824662	32.2687
rs12940622	A	G	-0.0183	0.0029	0.4583	3.63597e-10	0.00016628	39.8205												rs10811661	C	T	0.173605	-0.1569	0.0098	4.13238e-58	0.0070636	256.327
rs1000940	G	A	0.0184	0.0033	0.225	1.81201e-08	0.000118073	31.0891												rs1758632	G	C	0.623407	0.0491	0.0081	1.36e-09	0.00113198	36.7446
rs6567160	C	T	0.0562	0.0035	0.2833	6.68344e-59	0.00128259	257.832												rs10974438	C	A	0.351215	0.0591	0.0075	3.01301e-15	0.00159176	62.0944
rs17066856	C	T	-0.0371	0.005	0.1333	2.00309e-13	0.000318036	55.0564												rs17791513	G	A	0.0605985	-0.1027	0.0148	4.61424e-12	0.00120084	48.1523
rs891389	T	C	0.0209	0.0037	0.325	1.617e-08	0.00019165	31.9072												rs1111875	T	C	0.408262	-0.0948	0.0072	3.61493e-39	0.00434225	173.361
rs14810	G	C	0.0183	0.0033	0.675	1.923e-08	0.000146933	30.7521												rs7903146	T	C	0.291585	0.3059	0.0077	1e-200	0.0386582	1578.26
rs11672660	T	C	-0.0339	0.0038	0.175	7.91043e-19	0.000331834	79.5852												rs11257655	T	C	0.206773	0.0737	0.0087	1.96607e-17	0.00178179	71.7623
rs9304665	A	T	0.0243	0.0043	0.7	1.59401e-08	0.000248006	31.9356												rs753270	C	T	0.583535	0.0528	0.0079	2.70209e-11	0.00135501	44.6698
rs17724992	G	A	-0.0196	0.0034	0.3083	7.787e-09	0.000163845	33.2318												rs10740322	A	G	0.687104	0.0477	0.0085	2.10902e-08	0.000978339	31.4919
rs6091540	T	C	-0.0185	0.0033	0.275	2.13801e-08	0.000136472	31.4279												rs10830963	G	C	0.275768	0.0909	0.008	5.84655e-30	0.0033005	129.106
rs2836754	C	T	0.0169	0.003	0.65	1.60498e-08	0.000129953	31.7344												rs67232546	T	C	0.209222	0.0596	0.0096	4.66101e-10	0.0011754	38.5434
																				rs1552224	C	A	0.15421	-0.1034	0.0101	8.63575e-25	0.00278898	104.809
																				rs2237892	T	C	0.0624896	-0.096	0.0157	8.74601e-10	0.00107983	37.3889
																				rs7929543	C	A	0.0831599	0.0828	0.0138	2.19902e-09	0.00104544	36
																				rs5215	T	C	0.639941	-0.0678	0.0073	2.08882e-20	0.00211838	86.2608
																				rs7955901	T	C	0.556668	-0.0444	0.0072	7.16094e-10	0.000973019	38.0278
																				rs11107116	T	G	0.219714	0.0467	0.0085	3.74999e-08	0.000747783	30.1853
																				rs61953351	T	G	0.249902	-0.07	0.0091	1.97606e-14	0.00183702	59.1716
																				rs825476	T	C	0.580549	0.0524	0.0073	6.80456e-13	0.00133725	51.5249
																				rs12299509	G	A	0.478622	0.0467	0.0073	2.08699e-10	0.00108845	40.9249
																				rs2261181	T	C	0.09647	0.0985	0.0118	9.1791e-17	0.00169136	69.68
																				rs10842994	T	C	0.197025	-0.0755	0.0091	1.01508e-16	0.00180363	68.8353
																				rs1359790	A	G	0.2867	-0.0796	0.008	2.79512e-23	0.00259153	99.0025
																				rs576674	A	G	0.832515	-0.0654	0.0097	1.79184e-11	0.00119276	45.4582
																				rs963740	T	A	0.294299	-0.0479	0.0086	2.23198e-08	0.000953039	31.0223
																				rs7144011	T	G	0.221063	0.0482	0.0085	1.63599e-08	0.000800097	32.1556
																				rs6494307	G	C	0.426225	-0.0443	0.0078	1.66802e-08	0.000959882	32.2566
																				rs12910825	G	A	0.360391	0.0517	0.0074	2.16421e-12	0.00123225	48.811
																				rs2058913	T	A	0.565008	-0.0491	0.0078	3.26099e-10	0.00118503	39.6254
																				rs7177055	A	G	0.718289	0.0647	0.0079	2.746e-16	0.00169411	67.074
																				rs72802358	C	G	0.101594	-0.1168	0.0133	1.97015e-18	0.00249033	77.1227
																				rs9940149	A	G	0.178556	-0.058	0.0095	9.29095e-10	0.000986821	37.2742
																				rs9928094	G	A	0.42602	0.1045	0.0072	3.58922e-47	0.00534059	210.653
																				rs2925979	C	T	0.70085	-0.0534	0.0078	9.0615e-12	0.00119571	46.8698
																				rs13330951	G	A	0.488314	-0.0456	0.0081	1.53801e-08	0.00103911	31.6927
																				rs8068804	A	G	0.325097	0.0587	0.0078	4.41062e-14	0.00151203	56.6353
																				rs12945601	C	T	0.613603	-0.048	0.008	1.71799e-09	0.00109253	36
																				rs17405722	A	G	0.0741526	0.087	0.0146	2.27798e-09	0.00103928	35.5085
																				rs17631783	T	C	0.26346	-0.0487	0.0089	3.94903e-08	0.000920447	29.9418
																				rs9894220	G	A	0.43374	-0.0585	0.0079	1.51705e-13	0.00168107	54.835
																				rs12970134	A	G	0.26512	0.0555	0.008	5.30884e-12	0.00120026	48.1289
																				rs7240767	C	T	0.383677	0.0451	0.0081	2.157e-08	0.00096196	31.0015
																				rs8108269	G	T	0.281015	0.0644	0.0079	3.11387e-16	0.00167591	66.4535
																				rs10401969	C	T	0.0765858	0.0921	0.0133	4.13143e-12	0.00119976	47.953
																				rs6059662	G	A	0.663176	0.0446	0.0079	1.51199e-08	0.000888652	31.8725
																				rs4812829	A	G	0.160871	0.0532	0.0095	2.44298e-08	0.000764117	31.36
																				rs6515236	C	A	0.24933	-0.0504	0.0091	3.34303e-08	0.000950856	30.6746
																				rs55966194	G	C	0.281312	-0.0526	0.0088	2.25398e-09	0.00111874	35.7278
																				rs16988333	G	A	0.0904035	-0.0745	0.013	9.16896e-09	0.000912802	32.8417
																				rs4823182	G	A	0.335748	0.0482	0.0077	3.35799e-10	0.00103626	39.1843

## Sheet: S6
Supplementary Table 6 Results of the Univariate Mendelian Randomization Study of Watching Television Time and 21 Gastrointestinal Diseases.
	Outcome	Method	NSNPs	BETA	SE	Pval	OR	OR Lci95	OR Uci95	FDR	Heterogeneity			Pleiotropy
											Q	Q df	Q pval	Egger intercept	SE	Pval
1	Gastroesophageal reflux	Inverse variance weighted	96	0.374586	0.11555	0.00118793	1.45439	1.15964	1.82406	0.00498932	131.217	95	0.00820761
		MR Egger	96	0.0232599	0.576271	0.967889	1.02353	0.330804	3.16689					0.00410497	0.00659563	0.535201
		Weighted median	96	0.349881	0.14755	0.0177268	1.4189	1.06256	1.89473
2	Esophageal cancer	Inverse variance weighted	96	0.873477	0.718411	0.224044	2.39522	0.585899	9.79196	0.392077	121.235	95	0.0359969
		MR Egger	96	0.185906	3.59048	0.958816	1.20431	0.00105794	1370.92					0.00803558	0.0411043	0.845429
		Weighted median	96	1.40535	0.99112	0.156207	4.07697	0.584358	28.4443
3	Acute gastritis	Inverse variance weighted	96	0.524274	0.329503	0.111586	1.68923	0.885545	3.22231	0.234331	107.029	95	0.18775
		MR Egger	96	-0.601695	1.64334	0.715083	0.547882	0.0218698	13.7256					0.0131553	0.018808	0.485998
		Weighted median	96	0.306499	0.478772	0.522057	1.35866	0.531584	3.47256
4	Chronic gastritis	Inverse variance weighted	96	0.659136	0.157117	2.73e-05	1.93312	1.42075	2.63027	0.00028665	94.4032	95	0.497994
		MR Egger	96	0.606788	0.782183	0.439837	1.83453	0.39602	8.4983					0.000611724	0.00895326	0.945673
		Weighted median	96	0.689299	0.240579	0.00416798	1.99232	1.24329	3.1926
5	Gastroduodenal ulcer	Inverse variance weighted	96	0.537767	0.181879	0.00310915	1.71218	1.19876	2.4455	0.010882	121.529	95	0.0345831
		MR Egger	96	-1.43515	0.885293	0.108346	0.23808	0.0419901	1.34989					0.0230501	0.0101319	0.025178
		Weighted median	96	0.44261	0.235085	0.0597325	1.55677	0.982007	2.46793
6	Gastric cancer	Inverse variance weighted	96	0.492923	0.415451	0.235434	1.63709	0.725162	3.69583	0.380316	97.9504	95	0.39738
		MR Egger	96	-0.777662	2.07427	0.708573	0.459479	0.00788152	26.7868					0.0148419	0.0237357	0.533291
		Weighted median	96	1.00368	0.633098	0.112889	2.72829	0.788836	9.43614
7	Nonalcoholic fatty liver disease	Inverse variance weighted	96	0.853035	0.341032	0.0123726	2.34676	1.20275	4.57889	0.0288693	103.635	95	0.255763
		MR Egger	96	0.371002	1.70447	0.828162	1.44919	0.0513159	40.9258					0.00563143	0.0195061	0.773446
		Weighted median	96	0.896984	0.485839	0.0648551	2.4522	0.946238	6.35492
8	Fibrosis of liver	Inverse variance weighted	96	1.28904	1.24596	0.300868	3.62928	0.315675	41.7255	0.394889	85.0813	95	0.757237
		MR Egger	96	-0.257435	6.20987	0.96702	0.773031	4e-06	149330					0.0180592	0.0710422	0.799894
		Weighted median	96	0.2939	1.86511	0.87479	1.34165	0.0346755	51.9106
9	Cirrhosis	Inverse variance weighted	96	0.320437	0.257843	0.213957	1.37773	0.831158	2.28373	0.408463	109.102	95	0.152862
		MR Egger	96	-0.45666	1.28675	0.723464	0.633396	0.0508596	7.8882					0.00907881	0.0147261	0.539048
		Weighted median	96	0.345435	0.348036	0.320941	1.4126	0.714112	2.79431
10	Hepatoma	Inverse variance weighted	96	0.62817	0.576369	0.275768	1.87418	0.605614	5.79998	0.413652	100.068	95	0.341083
		MR Egger	96	0.330226	2.88636	0.909157	1.39128	0.00485844	398.413					0.00347984	0.033025	0.916307
		Weighted median	96	0.20773	0.792001	0.793102	1.23088	0.260646	5.81274
11	Cholelithiasis	Inverse variance weighted	96	0.381416	0.101719	0.000177032	1.46436	1.19967	1.78744	0.00123922	142.238	95	0.00122747
		MR Egger	96	0.659887	0.507732	0.196891	1.93457	0.715146	5.2333					-0.00325345	0.00581084	0.576884
		Weighted median	96	0.400261	0.128501	0.0018404	1.49221	1.15998	1.91961
12	Acute pancreatitis	Inverse variance weighted	96	1.00238	0.193899	2.35e-07	2.72476	1.86328	3.98455	4.935e-06	84.4994	95	0.77125
		MR Egger	96	0.223205	0.964628	0.817515	1.25008	0.188725	8.28027					0.0091031	0.0110397	0.411699
		Weighted median	96	0.749842	0.285004	0.00851366	2.11667	1.21074	3.70043
13	Chronic pancreatitis	Inverse variance weighted	96	1.03704	0.308993	0.000790202	2.82086	1.53944	5.16895	0.00414856	132.696	95	0.00646116
		MR Egger	96	1.36548	1.5452	0.37912	3.91758	0.189546	80.9698					-0.00383677	0.0176829	0.828697
		Weighted median	96	1.24979	0.405218	0.00204067	3.48962	1.57707	7.72159
14	Pancreatic cancer	Inverse variance weighted	96	0.472092	0.442354	0.28587	1.60334	0.673732	3.81563	0.400218	113.248	95	0.0976321
		MR Egger	96	3.94399	2.1803	0.0736596	51.6243	0.719363	3704.76					-0.0405684	0.0249556	0.107377
		Weighted median	96	0.0850344	0.620212	0.890948	1.08875	0.322845	3.67169
15	Coeliac disease	Inverse variance weighted	94	0.170624	0.300353	0.569981	1.18605	0.658318	2.13681	0.664977	129.449	93	0.00746776
		MR Egger	94	-1.37141	1.54346	0.376573	0.253749	0.0123193	5.22664					0.0178663	0.0175411	0.311092
		Weighted median	94	-0.126532	0.378107	0.737892	0.881146	0.419949	1.84884
16	Ulcerative colitis	Inverse variance weighted	96	-0.018812	0.23935	0.937354	0.981364	0.613891	1.5688	0.984221	118.037	95	0.0547934
		MR Egger	96	-1.51596	1.18833	0.205203	0.219596	0.0213842	2.25505					0.0174877	0.013598	0.201585
		Weighted median	96	0.232158	0.331692	0.483977	1.26132	0.658389	2.41639
17	Crohn's disease	Inverse variance weighted	96	0.248132	0.409727	0.544779	1.28163	0.574111	2.86107	0.672962	116.234	95	0.068606
		MR Egger	96	0.743905	2.04845	0.717304	2.10414	0.0379665	116.613					-0.00579178	0.0234421	0.805395
		Weighted median	96	0.511179	0.555412	0.357384	1.66726	0.561341	4.95197
18	Irritable bowel syndrome	Inverse variance weighted	96	0.48207	0.168526	0.00422967	1.61942	1.16388	2.25327	0.012689	104.454	95	0.238128
		MR Egger	96	0.231554	0.84237	0.784008	1.26056	0.241837	6.57056					0.00292663	0.00964003	0.76211
		Weighted median	96	0.319926	0.236546	0.176218	1.37703	0.866145	2.18924
19	Acute appendicitis	Inverse variance weighted	96	0.292212	0.106083	0.0058771	1.33939	1.08794	1.64894	0.0154274	125.255	95	0.0204437
		MR Egger	96	0.601166	0.529827	0.259409	1.82424	0.645781	5.15325					-0.00360924	0.0060633	0.5531
		Weighted median	96	0.42102	0.139603	0.00256272	1.52351	1.15881	2.00299
20	Colon cancer	Inverse variance weighted	96	-0.053998	0.308549	0.861075	0.947434	0.517496	1.73457	0.951714	142.215	95	0.00123267
		MR Egger	96	0.406451	1.54182	0.792652	1.50148	0.0731301	30.8278					-0.00537945	0.0176452	0.761141
		Weighted median	96	-0.396469	0.378847	0.295324	0.672691	0.320136	1.4135
21	rectal cancer	Inverse variance weighted	96	0.00637569	0.342828	0.985162	1.0064	0.513982	1.97056	0.985162	108.747	95	0.158478
		MR Egger	96	0.875718	1.71269	0.610332	2.4006	0.0836467	68.8954					-0.0101541	0.0195965	0.605566
		Weighted median	96	-0.0464173	0.472673	0.921772	0.954644	0.378001	2.41095

## Sheet: S7
Supplementary Table 7 Validation group leisure screen time and gastrointestinal disease MR analysis results.
	Outcome	Method	NSNP	BETA	SE	Pval	OR	OR Lci95	OR Uci95	Heterogeneity			Pleiotropy
										Q	Q df	Q pval	Egger intercept	SE	Pval
1	Gastroesophageal reflux	Inverse variance weighted	91	0.168627	0.0517847	0.00112872	1.18368	1.06943	1.31013	123.189	90	0.0115953
		MR Egger	91	-0.639009	0.226848	0.00597232	0.527815	0.338365	0.82334				0.0222068	0.00609274	0.00044975
		Weighted median	91	0.118371	0.0638388	0.0637071	1.12566	0.99327	1.2757
2	Esophageal cancer	Inverse variance weighted	91	0.376592	0.315837	0.23312	1.45731	0.784704	2.70644	109.344	90	0.0809563
		MR Egger	91	-0.825811	1.47829	0.577819	0.43788	0.0241552	7.93778				0.0330599	0.0397036	0.407261
		Weighted median	91	0.435929	0.442568	0.324625	1.5464	0.649531	3.68165
3	Acute gastritis	Inverse variance weighted	91	-0.168682	0.143438	0.239599	0.878069	0.637742	1.11902	94.7926	90	0.344369
		MR Egger	91	-0.393749	0.672895	0.559923	0.844777	0.180392	2.52218				0.00618869	0.0180731	0.732839
		Weighted median	91	-0.13003	0.204539	0.524956	0.674523	0.58806	1.3111
4	Chronic gastritis	Inverse variance weighted	91	0.18131	0.0808421	0.024912	1.19879	1.02312	1.40461	117.604	90	0.0270043
		MR Egger	91	-0.0441823	0.378684	0.907382	0.95678	0.45548	2.00981				0.0062012	0.0101723	0.54367
		Weighted median	91	0.0620942	0.104225	0.551327	1.06406	0.86746	1.30522
5	Gastroduodenal ulcer	Inverse variance weighted	91	0.245653	0.0849192	0.00381847	1.27846	1.08243	1.50998	123.969	90	0.0102393
		MR Egger	91	0.140255	0.398073	0.725419	1.15057	0.52731	2.51049				0.00289917	0.0106951	0.786962
		Weighted median	91	0.249006	0.103042	0.0156683	1.28275	1.04817	1.56983
6	Gastric cancer	Inverse variance weighted	91	0.0407172	0.183949	0.82482	1.04156	0.726278	1.4937	82.9399	90	0.688148
		MR Egger	91	0.532639	0.858446	0.536535	1.70342	0.316664	9.16318				-0.0135304	0.0230632	0.558914
		Weighted median	91	0.178224	0.259201	0.49171	1.19509	0.719061	1.98627
7	Nonalcoholic fatty liver disease	Inverse variance weighted	91	0.407641	0.163698	0.0127672	1.50327	1.09067	2.07195	111.529	90	0.0616785
		MR Egger	91	1.61553	0.758203	0.0358694	5.03053	1.1382	22.2336				-0.0332019	0.0203587	0.106456
		Weighted median	91	0.312106	0.223148	0.161917	1.3663	0.882265	2.11589
8	Fibrosis of liver	Inverse variance weighted	91	0.166484	0.561532	0.766862	1.18114	0.392932	3.55049	88.7542	90	0.517353
		MR Egger	91	-1.39911	2.62132	0.59485	0.246816	0.00144896	42.0426				0.0430448	0.0703981	0.542462
		Weighted median	91	0.0652623	0.828843	0.93724	1.06744	0.210289	5.41837
9	Cirrhosis	Inverse variance weighted	91	0.227426	0.114436	0.046882	1.25536	1.00314	1.57101	100.461	90	0.211667
		MR Egger	91	-0.0908297	0.53641	0.865922	0.913173	0.319119	2.61309				0.00875038	0.0144065	0.545138
		Weighted median	91	0.196591	0.161714	0.224112	1.21725	0.886593	1.67122
10	Hepatoma	Inverse variance weighted	91	-0.0682902	0.253616	0.787725	0.933989	0.568146	1.53541	90.6896	90	0.459793
		MR Egger	91	0.797199	1.18683	0.503513	2.21932	0.216753	22.7234				-0.023799	0.0318776	0.457289
		Weighted median	91	-0.0774183	0.370138	0.834323	0.925503	0.448033	1.91181
11	Cholelithiasis	Inverse variance weighted	91	0.200049	0.0500967	6.51713e-05	1.22146	1.10723	1.34748	161.384	90	5.7741e-06
		MR Egger	91	0.219198	0.234929	0.353325	1.24508	0.785635	1.9732				-0.000526707	0.00631169	0.933682
		Weighted median	91	0.166903	0.058978	0.00465605	1.18164	1.05264	1.32644
12	Acute pancreatitis	Inverse variance weighted	91	0.35607	0.12489	0.00435705	1.42771	1.11772	1.82368	82.9898	90	0.686759
		MR Egger	91	0.397908	0.087281	5.14148e-06	1.48871	1.25463	1.76646				-0.014224	0.0109491	0.197263
		Weighted median	91	0.915217	0.407657	0.0272418	2.49732	1.12323	5.55237
13	Chronic pancreatitis	Inverse variance weighted	91	0.366147	0.124354	0.00323588	1.44217	1.13022	1.84021	100.482	90	0.211249
		MR Egger	91	0.588288	0.583784	0.316323	1.8009	0.573539	5.65481				-0.00610724	0.0156779	0.697803
		Weighted median	91	0.307966	0.181461	0.0896698	1.36065	0.953421	1.94183
14	Pancreatic cancer	Inverse variance weighted	91	0.0901933	0.18227	0.620717	1.09439	0.765631	1.5643	88.4669	90	0.525968
		MR Egger	91	0.394122	0.850706	0.644289	1.48308	0.279917	7.8578				-0.00835857	0.0228526	0.715412
		Weighted median	91	0.147675	0.259091	0.568694	1.15914	0.697577	1.92609
15	Coeliac disease	Inverse variance weighted	90	-0.105563	0.113307	0.351513	0.899817	0.720619	1.12358	72.8564	89	0.892743
		MR Egger	90	-0.673144	0.5337	0.210542	0.510102	0.17921	1.45195				0.015549	0.0142875	0.279438
		Weighted median	90	-0.140924	0.166395	0.397039	0.868556	0.626843	1.20347
16	Ulcerative colitis	Inverse variance weighted	91	0.0173419	0.105521	0.869459	1.01749	0.82739	1.25128	107.245	90	0.103773
		MR Egger	91	-0.97175	0.483666	0.0475529	0.37842	0.146646	0.976516				0.0271987	0.0129915	0.0391429
		Weighted median	91	-0.0159155	0.142334	0.910968	0.984211	0.744613	1.3009
17	Crohn's disease	Inverse variance weighted	91	-0.0123703	0.168829	0.94159	0.987706	0.709443	1.37511	92.2819	90	0.413605
		MR Egger	91	-0.576087	0.79065	0.468145	0.562094	0.119342	2.64743				0.0155002	0.021236	0.467367
		Weighted median	91	0.142226	0.246925	0.564624	1.15284	0.710527	1.87049
18	Irritable bowel syndrome	Inverse variance weighted	91	0.282871	0.0749872	0.000161778	1.32693	1.14556	1.53702	96.6879	90	0.295958
		MR Egger	91	0.447917	0.351588	0.205987	1.56505	0.785688	3.11749				-0.00453815	0.00944299	0.631992
		Weighted median	91	0.264921	0.108409	0.0145369	1.30333	1.05384	1.61188
19	Acute appendicitis	Inverse variance weighted	91	0.16263	0.063245	0.0101279	1.1766	1.03943	1.33188	111.378	90	0.0628741
		MR Egger	91	0.104615	0.0462596	0.0237304	1.11028	1.01404	1.21566				0.0040802	0.00581934	0.485041
		Weighted median	91	-0.0437673	0.216653	0.840365	0.957177	0.625999	1.46356
20	Colon cancer	Inverse variance weighted	91	-0.0887026	0.117365	0.449779	0.915118	0.727066	1.15181	96.2562	90	0.306653
		MR Egger	91	-0.044295	0.549616	0.935947	0.956672	0.325777	2.80935				-0.00122185	0.0147696	0.934254
		Weighted median	91	-0.12013	0.163387	0.462189	0.886805	0.643798	1.22154
21	rectal cancer	Inverse variance weighted	91	0.108752	0.150833	0.470905	1.11489	0.829542	1.49838	98.6154	90	0.250769
		MR Egger	91	0.477181	0.707302	0.501648	1.61152	0.402874	6.44621				-0.0101322	0.0190006	0.595183
		Weighted median	91	0.11003	0.206844	0.594762	1.11631	0.744246	1.67438

## Sheet: S8
Supplementary Table 8 Results of the Univariate Mendelian Randomization Study of Computer Play Time and 21 Gastrointestinal Disorders.
Outcome	N SNPs	Inverse variance weighted			MR-Egger			Weighted median
		OR(95%)	P	Cochran’s Q Pval	OR(95%CI)	P	Egger_intercept Pval	OR(95%)	P
Gastroesophageal reflux	70	0.646(0.503-0.831)	0.0006453	0.007	0.271(0.069-1.064)	0.066	0.21	0.644(0.469-0.884)	0.007
Irritable bowel syndrome	70	0.606(0.408-0.902)	0.013	0.02	0.181(0.021-1.593)	0.128	0.272	0.511(0.308-0.848)	0.009
Esophageal cancer	70	3.953(0.996-15.680)	0.051	0.34	23.659(0.012-45301.711)	0.415	0.638	1.712(0.249-11.758)	0.585
Acute gastritis	70	0.542(0.268-1.100)	0.09	0.155	2.466(0.051-119.302)	0.65	0.439	0.576(0.216-1.537)	0.27
Cirrhosis	70	0.661(0.396-1.106)	0.115	0.407	0.177(0.011-2.970)	0.233	0.354	0.791(0.381-1.643)	0.529
Celiac Disease	70	0.250(0.041-1.531)	0.134	8.368e-129	4.680(2.114E-04-1036E+05)	0.763	0.561	0.805(0.356-1.822)	0.603
Ulcerative colitis	70	1.477(0.750-2.911)	0.26	1.185e-08	8.090(0.194-337.021)	0.276	0.367	1.406(0.688-2.874)	0.35
Colon cancer	70	1.316(0.774-2.237)	0.31	0.812	0.818(0.045-14.891)	0.892	0.745	1.170(0.555-2.465)	0.679
Pancreatic cancer	70	0.651(0.267-1.584)	0.344	0.283	0.182(0.001-24.337)	0.497	0.605	0.724(0.207-2.538)	0.614
rectal cancer	70	1.381(0.690-2.763)	0.362	0.343	0.161(0.004-7.112)	0.348	0.262	1.132(0.405-3.164)	0.813
Liver fibrosis	70	0.310(2.151-4.471)	0.39	0.398	0.375(1.422E-07-9.904E-05)	0.897	0.98	0.106(2.144E-03-5.242)	0.259
Gastroduodenal ulcer	70	0.880(0.627-1.233)	0.457	0.526	0.777(0.122-4.946)	0.79	0.894	0.941(0.577-1.536)	0.809
Acute pancreatitis	70	0.870(0.536-1.413)	0.574	0.013	1.196(0.082-17.467)	0.869	0.814	0.857(0.457-1.607)	0.631
Crohn's disease	70	1.283(0.513-3.207)	0.594	0.019	7.680(0.049-1197.303)	0.431	0.482	1.963(0.598-6.443)	0.266
Acute appendicitis	70	1.070(0.830-1.379)	0.602	0.0002414	0.213(0.055-0.819)	0.028	0.02	1.048(0.775-1.417)	0.762
Fatty liver	70	0.837(0.412-1.698)	0.622	0.339	1.491(0.030-74.259)	0.842	0.769	1.029(0.379-2.790)	0.956
Chronic gastritis	70	1.045(0.740-1.476)	0.803	0.279	2.172(0.326-14.489)	0.426	0.445	1.147(0.707-1.862)	0.577
Hepatoma	70	0.890(0.267-2.961)	0.849	0.396	172.694(0.254-1.174E+05)	0.126	0.112	1.323(0.232-7.560)	0.753
Chronic pancreatitis	70	0.942(0.460-1.931)	0.871	0.0002358	1.487(0.028-78.293)	0.845	0.819	0.782(0.333-1.837)	0.572
Cholelithiasis	70	0.995(0.772-1.283)	0.971	1.973e-07	0.667(0.165-2.700)	0.572	0.57	0.958(0.725-1.266)	0.761
Gastric cancer	70	1.015(0.429-2.399)	0.973	0.815	1.701(0.015-186.964)	0.825	0.827	1.427(0.432-4.714)	0.61

## Sheet: S9
Supplementary Table 9 Driving time and results of the Univariate Mendelian Randomization Study of 21 gastrointestinal diseases.
Outcome	N SNPs	Inverse variance weighted			MR-Egger			Weighted median
		OR(95%)	P	Cochran’s Q Pval	OR(95%CI)	P	Egger_intercept Pval	OR(95%)	P
Gastroesophageal reflux	43	0.816(0.563-1.181)	0.281	0.034	0.485(0.157-1.497)	0.215	0.344	0.746(0.475-1.171)	0.203
Esophageal cancer	43	1.894(0.257-13.966)	0.531	0.574	6.100(0.014-2588.965)	0.561	0.69	1.960(0.116-33.112)	0.641
Acute gastritis	43	1.043(0.393-2.771)	0.933	0.58	1.279(0.065-25.102)	0.872	0.888	1.296(0.318-5.280)	0.718
Chronic gastritis	43	0.754(0.460-1.236)	0.263	0.674	0.924(0.205-4.160)	0.919	0.78	0.922(0.456-1.864)	0.821
Gastroduodenal ulcer	43	0.753(0.423-1.341)	0.336	0.092	0.197(0.035-1.090)	0.07	0.111	0.648(0.305-1.375)	0.258
Gastric cancer	43	3.140(0.866-11.388)	0.082	0.889	2.746(0.053-141.046)	0.618	0.944	2.206(0.364-13.382)	0.389
Fatty liver	43	0.843(0.291-2.436)	0.752	0.349	0.208(0.008-5.279)	0.347	0.375	0.804(0.171-3.787)	0.783
Liver fibrosis	43	0.664(0.001-40.033)	0.845	0.309	0.029(1.070E-07-7593.883)	0.58	0.603	0.736(1.971E-03-274.887)	0.919
Cirrhosis	43	0.886(0.395-1.986)	0.769	0.245	2.894(0.252-33.251)	0.399	0.32	0.909(0.285-2.901)	0.872
Hepatoma	43	1.349(0.231-7.873)	0.739	0.532	14.973(0.072-3128.742)	0.327	0.355	2.842(0.197-40.968)	0.443
Cholelithiasis	43	0.871(0.607-1.249)	0.453	0.0003616	1.054(0.348-3.196)	0.927	0.723	0.892(0.599-1.327)	0.572
Acute pancreatitis	43	0.837(0.390-1.798)	0.649	0.01	2.094(0.205-21.440)	0.537	0.418	1.162(0.453-2.985)	0.755
Chronic pancreatitis	43	0.693(0.270-1.779)	0.446	0.082	0.473(0.027-8.451)	0.614	0.785	0.858(0.225-3.266)	0.822
Pancreatic cancer	43	1.529(0.428-5.463)	0.513	0.884	0.668(0.014-31.939)	0.839	0.659	1.343(0.203-8.906)	0.76
Celiac Disease	43	0.682(0.281-1.657)	0.398	0.111	1.660(0.109-25.290)	0.717	0.502	0.405(0.120-1.372)	0.147
Ulcerative colitis	43	0.835(0.392-1.777)	0.64	0.125	1.008(0.099-10.221)	0.995	0.867	1.106(0.419-2.922)	0.829
Crohn's disease	43	2.171(0.678-6.949)	0.191	0.734	0.764(0.022-25.980)	0.882	0.542	1.471(0.288-7.534)	0.642
Irritable bowel syndrome	43	0.944(0.533-1.672)	0.843	0.103	0.145(0.028-0.754)	0.027	0.023	0.796(0.376-1.686)	0.551
Acute appendicitis	43	1.167(0.856-1.590)	0.329	0.25	0.646(0.254-1.641)	0.364	0.195	1.378(0.895-2.123)	0.146
Colon cancer	43	0.996(0.451-2.201)	0.992	0.475	1.261(0.110-14.437)	0.853	0.842	1.307(0.424-4.033)	0.641
rectal cancer	43	0.946(0.309-2.893)	0.922	0.142	0.103(0.004-2.979)	0.193	0.179	0.707(0.152-3.286)	0.658

## Sheet: S10
Supplementary Table 10 Secondary Mendelian randomization analysis of Watching Television Time after removing outliers.
	Outcome	Method	NSNP	BETA	SE	Pval	OR	OR Lci95	OR Uci95
1	Gastroesophageal reflux	MR Egger	95	-0.190473	0.543318	0.7267	0.826568	0.284969	2.39751
		Weighted median	95	0.364229	0.148375	0.0140968	1.4394	1.07618	1.92523
		Inverse variance weighted	95	0.410067	0.109286	0.000175276	1.50692	1.21636	1.86688
2	Esophageal cancer	MR Egger	94	0.593016	3.39433	0.861693	1.80944	0.00233472	1402.34
		Weighted median	94	1.56947	0.961466	0.102601	4.8041	0.729786	31.6249
		Inverse variance weighted	94	1.25364	0.686517	0.0678363	3.50308	0.91217	13.4532
3	Gastroduodenal ulcer	MR Egger	95	-1.35629	0.818648	0.100943	0.257616	0.0517756	1.2818
		Weighted median	95	0.454042	0.241477	0.0600715	1.57466	0.980931	2.52777
		Inverse variance weighted	95	0.601391	0.169588	0.000390836	1.82466	1.30865	2.54412
4	Cholelithiasis	MR Egger	93	0.483471	0.459607	0.29562	1.62169	0.658785	3.99203
		Weighted median	93	0.358717	0.125883	0.00437741	1.43149	1.1185	1.83207
		Inverse variance weighted	93	0.360276	0.0930336	0.000107711	1.43372	1.19474	1.72051
5	Chronic pancreatitis	MR Egger	94	1.03193	1.45183	0.479018	2.80648	0.163058	48.3041
		Weighted median	94	1.24888	0.396269	0.00162385	3.48642	1.6035	7.58037
		Inverse variance weighted	94	1.04195	0.292207	0.000362739	2.83475	1.59876	5.02627
6	Coeliac disease	MR Egger	91	-0.923505	1.32328	0.487064	0.397125	0.0296846	5.31279
		Weighted median	91	-0.166743	0.370438	0.652621	0.846417	0.409506	1.74948
		Inverse variance weighted	91	-0.110432	0.258538	0.669277	0.895447	0.53947	1.48632
7	Acute appendicitis	MR Egger	94	0.757536	0.502458	0.135068	2.13301	0.796697	5.71077
		Weighted median	94	0.428516	0.144564	0.00303479	1.53498	1.15624	2.03778
		Inverse variance weighted	94	0.329204	0.100851	0.00109746	1.38986	1.14058	1.69362
8	Colon cancer	MR Egger	89	-0.896964	1.30013	0.492092	0.407806	0.0318977	5.21373
		Weighted median	89	-0.396533	0.365897	0.278484	0.672648	0.328345	1.37799
		Inverse variance weighted	89	-0.0107517	0.26139	0.96719	0.989306	0.592694	1.65132

[truncated: 5 more sheets: S11, S12, S13, S14, S15]
